# Supplementary material for: Design Characteristics and Recruitment Rates for Randomized Trials of Peri-Prosthetic Joint Infection Management: A Systematic Review
Source: Antibiotics (Basel). 2023 Sep 27;12(10):1486. doi: 10.3390/antibiotics12101486 (PMC10604750; doi:10.3390/antibiotics12101486)
Supplement: Supplementary file 1 [file antibiotics-12-01486-s001.zip]

Archive with 1 entries (1 files):
- antibiotics-2587419-supplementary.pdf
